# Supplementary material for: Structure-Guided Repurposing of Approved Drugs Identifies Aprepitant and Mavorixafor as Putative δ-Opioid Receptor Agonist Candidates
Source: Int J Mol Sci. 2026 Apr 25;27(9):3823. doi: 10.3390/ijms27093823 (PMC13163808; doi:10.3390/ijms27093823)
Supplement: Supplementary file 1 [file ijms-27-03823-s001.zip]

Archive with 1 entries (1 files):
- ijms-4269505-supplementary.pdf
